# Supplementary material for: Factors affecting aerial spray drift in the Brazilian Cerrado
Source: PLoS One. 2019 Feb 19;14(2):e0212289. doi: 10.1371/journal.pone.0212289 (PMC6380880; doi:10.1371/journal.pone.0212289)
Supplement: S1 Table — (TXT) [file pone.0212289.s001.txt]

Dist	Temp	UR	Vento	Taxa	Faixa	Oleo	Dep
10.0	27.9	70	5.2	20	15	0.03	0.0735
10.0	27.9	70	5.2	20	15	0.03	0.0450
50.0	27.9	70	5.2	20	15	0.03	0.0397
50.0	27.9	70	5.2	20	15	0.03	0.0344
200.0	27.9	70	5.2	20	15	0.03	0.0709
200.0	27.9	70	5.2	20	15	0.03	0.0417
500.0	27.9	70	5.2	20	15	0.03	0.0278
500.0	27.9	70	5.2	20	15	0.03	0.0364
1200.0	27.9	70	5.2	20	15	0.03	0.0179
1200.0	27.9	70	5.2	20	15	0.03	0.0179
2000.0	27.9	70	5.2	20	15	0.03	0.0139
200.0	23.8	81	7.8	10	15	0.03	0.0556
200.0	23.8	81	7.8	10	15	0.03	0.0740
500.0	23.8	81	7.8	10	15	0.03	0.0503
500.0	23.8	81	7.8	10	15	0.03	0.0432
1200.0	23.8	81	7.8	10	15	0.03	0.0364
2000.0	23.8	81	7.8	10	15	0.03	0.0316
50.0	17.7	65	7.3	10	15	0.03	0.0788
200.0	17.7	65	7.3	10	15	0.03	0.0381
200.0	17.7	65	7.3	10	15	0.03	0.0752
500.0	17.7	65	7.3	10	15	0.03	0.0341
500.0	17.7	65	7.3	10	15	0.03	0.0420
1200.0	17.7	65	7.3	10	15	0.03	0.0315
1200.0	17.7	65	7.3	10	15	0.03	0.0315
2000.0	17.7	65	7.3	10	15	0.03	0.0321
2000.0	17.7	65	7.3	10	15	0.03	0.0328
50.0	23.0	75	14.4	15	15	0.05	0.0785
200.0	23.0	75	14.4	15	15	0.05	0.0245
200.0	23.0	75	14.4	15	15	0.05	0.0265
500.0	23.0	75	14.4	15	15	0.05	0.0222
500.0	23.0	75	14.4	15	15	0.05	0.0232
1200.0	23.0	75	14.4	15	15	0.05	0.0245
1200.0	23.0	75	14.4	15	15	0.05	0.0222
2000.0	23.0	75	14.4	15	15	0.05	0.0212
808.1	26.8	60	0.6	20	18	0.00	0.0116
1719.0	26.8	60	0.6	20	18	0.00	0.0101
1719.0	26.8	60	0.6	20	18	0.00	0.0065
2437.0	26.8	60	0.6	20	18	0.00	0.0104
96.8	23.9	58	3.6	20	18	0.05	0.0171
201.2	23.9	58	3.6	20	18	0.05	0.0147
493.2	23.9	58	3.6	20	18	0.05	0.0114
1098.0	23.9	58	3.6	20	18	0.05	0.0127
1098.0	23.9	58	3.6	20	18	0.05	0.0142
462.9	26.6	68	7.6	40	15	0.05	0.0129
493.5	26.6	68	7.6	40	15	0.05	0.0119
568.4	26.6	68	7.6	40	15	0.05	0.0068
572.4	26.6	68	7.6	40	15	0.05	0.0072
808.1	26.6	68	7.6	40	15	0.05	0.0065
1719.0	26.6	68	7.6	40	15	0.05	0.0055
2437.0	26.6	68	7.6	40	15	0.05	0.0060
325.1	35.1	41	11.7	20	20	0.03	0.0275
325.1	35.1	41	11.7	20	20	0.03	0.0394
365.8	35.1	41	11.7	20	20	0.03	0.0235
485.5	35.1	41	11.7	20	20	0.03	0.0214
485.5	35.1	41	11.7	20	20	0.03	0.0197
663.7	35.1	41	11.7	20	20	0.03	0.0209
663.7	35.1	41	11.7	20	20	0.03	0.0147
1461.0	35.1	41	11.7	20	20	0.03	0.0174
1461.0	35.1	41	11.7	20	20	0.03	0.0174
1917.0	35.1	41	11.7	20	20	0.03	0.0096
1917.0	35.1	41	11.7	20	20	0.03	0.0127
94.0	26.0	83	10.1	30	20	0.05	0.0425
94.0	26.0	83	10.1	30	20	0.05	0.0470
124.1	26.0	83	10.1	30	20	0.05	0.0223
124.1	26.0	83	10.1	30	20	0.05	0.0179
229.6	26.0	83	10.1	30	20	0.05	0.0146
229.6	26.0	83	10.1	30	20	0.05	0.0123
428.1	26.0	83	10.1	30	20	0.05	0.0085
428.1	26.0	83	10.1	30	20	0.05	0.0095
1294.0	26.0	83	10.1	30	20	0.05	0.0088
1294.0	26.0	83	10.1	30	20	0.05	0.0078
2180.0	26.0	83	10.1	30	20	0.05	0.0071
71.0	25.8	77	3.7	20	18	0.03	0.0396
71.0	25.8	77	3.7	20	18	0.03	0.0406
107.9	25.8	77	3.7	20	18	0.03	0.0381
107.9	25.8	77	3.7	20	18	0.03	0.0306
246.7	25.8	77	3.7	20	18	0.03	0.0257
246.7	25.8	77	3.7	20	18	0.03	0.0194
547.9	25.8	77	3.7	20	18	0.03	0.0171
547.9	25.8	77	3.7	20	18	0.03	0.0180
1768.0	25.8	77	3.7	20	18	0.03	0.0179
2208.0	25.8	77	3.7	20	18	0.03	0.0192
1147.0	25.7	76	5.1	20	20	0.00	0.0050
1147.0	25.7	76	5.1	20	20	0.00	0.0051
2112.0	25.7	76	5.1	20	20	0.00	0.0058
2112.0	25.7	76	5.1	20	20	0.00	0.0058
2984.0	25.7	76	5.1	20	20	0.00	0.0040
2984.0	25.7	76	5.1	20	20	0.00	0.0055
691.3	28.5	54	4.8	20	20	0.07	0.0253
954.0	28.5	54	4.8	20	20	0.07	0.0179
954.0	28.5	54	4.8	20	20	0.07	0.0167
1319.0	28.5	54	4.8	20	20	0.07	0.0210
1319.0	28.5	54	4.8	20	20	0.07	0.0209
1823.0	28.5	54	4.8	20	20	0.07	0.0164
2111.0	28.5	54	4.8	20	20	0.07	0.0164
2111.0	28.5	54	4.8	20	20	0.07	0.0174
45.8	20.5	90	6.2	20	20	0.05	0.0411
45.8	20.5	90	6.2	20	20	0.05	0.0399
87.3	20.5	90	6.2	20	20	0.05	0.0175
213.1	20.5	90	6.2	20	20	0.05	0.0257
213.1	20.5	90	6.2	20	20	0.05	0.0281
501.0	20.5	90	6.2	20	20	0.05	0.0154
501.0	20.5	90	6.2	20	20	0.05	0.0169
1653.0	20.5	90	6.2	20	20	0.05	0.0171
1653.0	20.5	90	6.2	20	20	0.05	0.0106
2393.0	20.5	90	6.2	20	20	0.05	0.0101
1470.0	24.0	57	4.8	30	20	0.06	0.0082
2160.0	24.0	57	4.8	30	20	0.06	0.0070
789.0	26.9	52	3.6	24	10	0.05	0.0242
1141.0	26.9	52	3.6	24	10	0.05	0.0228
2410.0	20.4	57	5.5	20	18	0.00	0.0126
2410.0	20.4	57	5.5	20	18	0.00	0.0118
2665.0	20.4	57	5.5	20	18	0.00	0.0116
2665.0	20.4	57	5.5	20	18	0.00	0.0109
500.0	29.1	54	7.2	10	20	0.05	0.0452
500.0	29.1	54	7.2	10	20	0.05	0.0581
1200.0	29.1	54	7.2	10	20	0.05	0.0174
1200.0	29.1	54	7.2	10	20	0.05	0.0228
2000.0	29.1	54	7.2	10	20	0.05	0.0223
2000.0	29.1	54	7.2	10	20	0.05	0.0184
211.9	20.6	86	5.0	20	18	0.00	0.0211
211.9	20.6	86	5.0	20	18	0.00	0.0135
789.0	20.6	86	5.0	20	18	0.00	0.0149
1279.0	20.6	86	5.0	20	18	0.00	0.0158
1279.0	20.6	86	5.0	20	18	0.00	0.0263
2044.0	20.6	86	5.0	20	18	0.00	0.0181
52.0	34.7	38	0.5	10	22	0.05	0.0243
52.0	34.7	38	0.5	10	22	0.05	0.0240
83.0	34.7	38	0.5	10	22	0.05	0.0258
83.0	34.7	38	0.5	10	22	0.05	0.0240
247.0	34.7	38	0.5	10	22	0.05	0.0159
638.0	34.7	38	0.5	10	22	0.05	0.0156
638.0	34.7	38	0.5	10	22	0.05	0.0156
1311.0	34.7	38	0.5	10	22	0.05	0.0164
1311.0	34.7	38	0.5	10	22	0.05	0.0164
236.0	28.5	44	4.4	10	22	0.05	0.0363
236.0	28.5	44	4.4	10	22	0.05	0.0361
522.0	28.5	44	4.4	10	22	0.05	0.0096
522.0	28.5	44	4.4	10	22	0.05	0.0200
1283.0	28.5	44	4.4	10	22	0.05	0.0114
1283.0	28.5	44	4.4	10	22	0.05	0.0179
1900.0	28.5	44	4.4	10	22	0.05	0.0123
143.0	24.3	82	5.5	30	15	0.05	0.0249
323.0	24.3	82	5.5	30	15	0.05	0.0192
323.0	24.3	82	5.5	30	15	0.05	0.0193
695.0	24.3	82	5.5	30	15	0.05	0.0129
695.0	24.3	82	5.5	30	15	0.05	0.0146
1252.0	24.3	82	5.5	30	15	0.05	0.0148
2076.0	24.3	82	5.5	30	15	0.05	0.0150
2076.0	24.3	82	5.5	30	15	0.05	0.0149
71.0	25.7	74	6.9	20	20	0.00	0.0580
71.0	25.7	74	6.9	20	20	0.00	0.0472
219.0	25.7	74	6.9	20	20	0.00	0.0297
219.0	25.7	74	6.9	20	20	0.00	0.0141
527.0	25.7	74	6.9	20	20	0.00	0.0376
527.0	25.7	74	6.9	20	20	0.00	0.0150
1116.0	25.7	74	6.9	20	20	0.00	0.0156
1116.0	25.7	74	6.9	20	20	0.00	0.0295
1751.0	25.7	74	6.9	20	20	0.00	0.0062
1751.0	25.7	74	6.9	20	20	0.00	0.0064
67.5	23.3	80	4.0	10	23	0.05	0.0404
67.5	23.3	80	4.0	10	23	0.05	0.0548
124.0	23.3	80	4.0	10	23	0.05	0.0316
124.0	23.3	80	4.0	10	23	0.05	0.0359
577.0	23.3	80	4.0	10	23	0.05	0.0179
577.0	23.3	80	4.0	10	23	0.05	0.0116
958.0	23.3	80	4.0	10	23	0.05	0.0061
213.0	22.6	87	4.2	20	19	0.05	0.0081
213.0	22.6	87	4.2	20	19	0.05	0.0042
499.0	22.6	87	4.2	20	19	0.05	0.0043
499.0	22.6	87	4.2	20	19	0.05	0.0040
1107.0	22.6	87	4.2	20	19	0.05	0.0036
1107.0	22.6	87	4.2	20	19	0.05	0.0038
2163.0	22.6	87	4.2	20	19	0.05	0.0031
2163.0	22.6	87	4.2	20	19	0.05	0.0023
197.0	26.1	65	6.5	20	19	0.05	0.0197
197.0	26.1	65	6.5	20	19	0.05	0.0194
288.0	26.1	65	6.5	20	19	0.05	0.0103
288.0	26.1	65	6.5	20	19	0.05	0.0083
452.0	26.1	65	6.5	20	19	0.05	0.0113
452.0	26.1	65	6.5	20	19	0.05	0.0085
1173.0	26.1	65	6.5	20	19	0.05	0.0090
1173.0	26.1	65	6.5	20	19	0.05	0.0043
2052.0	26.1	65	6.5	20	19	0.05	0.0036
